# Supplementary material for: Analyzing Creativity in the Light of Social Practice Theory
Source: Front Psychol. 2019 Jan 11;9:2752. doi: 10.3389/fpsyg.2018.02752 (PMC6340098; doi:10.3389/fpsyg.2018.02752)
Supplement: Supplementary file 1 [file Data_Sheet_1.CSV]

fle1	fle2	fle3	fle4	fle5	fle6	fle7	flu1	flu2	flu3	flu4	flu5	flu6	flu7	ori1	ori2	ori3	ori4	ori5	ori6	ori7	a1	a2	a3	a4	a5	a6	a7	a8	a9	gender	age
1	5	3	5	5	8	0	0	8	5	12	8	16	7	3	7	10	17	6	28	1	6	1	1	2	2	1	2	1	1	1	M	8
2	5	3	5	4	9	0	1	6	6	7	4	26	3	3	8	12	13	4	46	0	2	2	1	2	1	2	1	2	2	2	F	8
3	8	3	5	6	7	0	2	13	4	8	17	18	6	5	13	8	13	21	35	0	10	1	1	1	1	2	2	1	1	1	F	8
4	7	3	4	6	6	0	2	9	4	6	12	7	9	5	8	6	9	16	13	6	10	2	1	2	2	2	3	2	2	2	F	8
5	3	4	2	5	6	0	1	4	8	5	11	12	5	4	7	14	6	11	21	4	8	3	2	2	2	3	3	2	2	1	F	8
6	3	2	5	6	13	0	3	4	2	5	15	21	8	7	8	4	9	9	31	4	12	1	1	1	1	1	1	1	1	1	M	9
7	5	3	3	6	6	0	0	10	5	8	31	21	15	26	11	9	12	41	36	1	51	2	1	2	2	3	3	2	2	1	M	8
8	6	3	4	6	14	0	6	9	6	9	25	49	14	8	8	8	12	35	82	0	13	1	1	2	1	1	1	1	1	1	M	8
9	4	1	2	3	4	0	1	5	2	3	4	10	3	3	8	0	2	2	15	0	6	3	3	3	2	3	3	3	3	2	M	8
10	6	5	6	7	8	0	6	18	9	11	13	25	21	7	26	16	17	10	41	1	14	1	1	2	1	1	1	1	1	1	F	8
11	3	3	5	10	9	0	3	7	6	11	29	24	23	4	8	12	20	38	44	6	8	1	1	1	1	1	1	1	1	1	M	8
12	5	4	5	4	6	0	6	12	7	10	11	6	12	6	22	11	10	20	10	6	11	1	1	1	1	1	1	1	1	1	M	8
13	4	3	3	5	4	0	2	7	5	8	10	10	14	3	8	7	15	11	18	2	6	1	1	1	1	1	1	1	1	1	F	8
14	6	6	NA	4	2	0	3	10	10	NA	9	2	6	5	20	20	NA	14	4	4	8	1	1	1	1	2	1	1	1	1	M	7
15	8	2	2	9	11	0	8	21	27	22	38	40	24	31	18	48	31	51	62	0	20	3	3	3	2	3	2	3	3	3	F	8
16	5	4	4	4	2	0	0	8	6	5	8	6	3	1	3	8	5	8	10	0	2	1	1	1	1	1	1	1	1	1	M	8
17	4	2	2	7	7	0	NA	6	3	2	24	12	10	NA	5	4	4	28	20	11	NA	2	2	1	1	2	3	1	2	3	M	8
18	6	3	NA	10	11	0	NA	13	4	NA	31	23	17	NA	17	6	NA	33	38	6	NA	3	3	3	3	3	3	2	2	3	F	8
19	7	3	2	7	8	0	4	13	4	3	12	14	7	6	16	7	6	13	25	8	9	2	2	2	2	3	1	2	3	2	F	8
20	4	2	2	6	11	0	6	5	2	3	17	36	10	8	2	4	6	15	59	11	10	2	1	3	3	3	2	1	2	1	F	8
21	4	3	2	5	7	0	6	5	4	3	7	9	9	6	8	7	5	4	17	4	3	2	2	3	1	3	2	1	2	1	F	8
22	2	3	2	8	7	0	7	8	10	4	17	17	1	9	10	12	3	17	25	0	15	1	1	1	1	1	1	1	1	1	F	8
23	3	4	1	4	3	0	10	5	5	2	22	14	5	10	3	10	4	7	28	0	6	NA	NA	NA	NA	NA	NA	NA	NA	NA	M	NA
24	4	4	NA	3	8	0	7	7	8	NA	3	14	2	7	6	16	NA	1	22	0	2	1	1	2	2	2	1	1	1	1	F	8
25	4	4	4	7	2	0	3	6	5	7	13	3	16	4	3	10	11	17	6	6	3	1	1	1	1	1	1	1	1	1	M	8
26	5	4	7	11	9	0	6	9	11	17	31	24	15	7	4	22	32	47	35	0	4	3	3	3	2	2	3	2	2	1	F	8
27	1	3	3	4	9	0	4	4	5	4	16	22	11	4	6	8	8	23	35	8	4	2	1	3	1	1	2	1	3	1	F	8
28	5	6	4	6	12	0	8	9	11	11	28	23	14	12	13	21	15	37	40	4	9	3	3	3	3	3	3	2	3	2	F	8
29	7	3	4	10	7	NA	2	22	11	16	20	10	NA	2	13	14	26	27	14	NA	2	3	3	3	2	2	3	1	3	1	F	8
30	3	2	3	2	5	0	1	8	2	4	5	5	3	2	6	4	4	5	5	4	2	1	1	2	1	1	2	1	3	1	F	8
31	5	2	1	1	9	0	NA	10	2	3	10	16	6	NA	6	2	6	10	25	4	NA	1	1	2	2	2	1	1	2	1	F	7
32	5	6	5	5	5	0	3	14	10	12	12	10	5	8	6	13	13	8	13	5	11	2	2	1	2	2	1	1	2	1	F	8
33	6	5	4	8	6	0	4	6	7	8	14	9	8	5	5	10	12	13	8	4	10	2	1	2	1	2	1	1	2	2	M	8
34	6	3	4	6	9	0	2	6	4	7	10	16	5	4	5	6	6	13	22	8	4	3	1	2	2	1	2	1	3	1	M	8
35	5	3	3	3	NA	0	3	10	4	3	7	NA	1	5	7	8	4	7	NA	2	8	3	3	3	2	1	2	2	3	1	F	8
36	7	5	4	6	5	0	8	9	9	7	7	5	7	9	5	15	7	7	2	4	11	2	2	3	2	2	2	1	3	1	F	8
37	8	NA	NA	4	12	NA	NA	14	NA	NA	28	45	NA	NA	17	NA	NA	25	55	NA	NA	1	1	1	1	2	1	1	2	1	F	8
38	3	6	3	2	3	0	0	6	6	9	5	3	3	3	0	10	8	5	4	4	6	1	1	1	1	1	1	1	2	1	M	8
39	7	2	5	7	7	0	3	9	4	9	14	12	4	4	4	6	12	21	16	2	8	3	2	3	2	1	2	1	3	1	M	8
40	4	3	4	5	8	0	0	6	7	7	8	13	7	6	1	9	10	12	18	3	9	3	2	3	2	3	3	2	3	1	F	9
41	5	4	4	6	9	0	5	11	9	14	15	18	13	13	3	10	14	20	23	6	23	3	3	3	2	3	3	2	2	1	F	8
42	7	4	3	5	5	0	0	14	10	9	11	8	9	4	11	20	15	8	8	2	8	1	1	1	2	2	1	1	2	1	M	8
43	5	5	4	3	5	0	2	6	7	6	4	5	6	5	6	14	6	4	6	2	8	3	3	2	3	1	2	2	3	2	M	8
44	5	1	4	3	9	0	0	8	1	8	5	20	2	3	2	2	7	1	27	2	6	2	2	2	1	1	3	2	2	1	F	8
45	4	1	2	1	9	0	2	5	2	2	7	13	9	3	4	4	3	10	15	6	4	2	2	2	2	3	2	2	3	2	F	9
46	4	2	3	4	11	0	3	9	3	6	6	22	8	5	6	6	10	8	36	2	9	2	2	2	2	2	2	2	3	2	F	9
47	3	1	2	2	11	0	0	5	2	3	8	21	8	1	4	4	5	8	40	6	1	1	1	1	1	2	1	1	1	1	F	9
48	5	5	2	2	6	0	2	9	7	7	6	6	6	4	11	6	10	12	12	13	8	3	2	2	2	2	2	2	2	2	M	9
49	5	4	3	6	10	0	5	7	6	6	10	17	13	6	6	8	12	9	30	2	8	3	3	3	3	3	3	3	3	3	F	9
50	4	1	3	1	12	0	1	7	1	3	6	20	8	4	2	2	6	9	33	0	5	1	1	1	1	1	1	1	1	1	M	9
51	5	1	4	3	3	0	0	5	3	5	5	10	5	7	4	6	10	6	20	4	14	2	3	3	3	2	2	3	3	3	F	9
52	7	4	2	6	12	0	1	18	7	2	11	18	12	6	15	14	4	16	26	16	12	1	1	1	1	2	2	1	1	1	F	9
53	4	1	1	6	8	0	1	6	1	1	8	13	8	2	4	2	2	8	15	10	3	3	3	2	2	2	2	2	3	2	F	9
54	6	3	4	9	9	0	5	11	4	7	18	17	8	7	14	8	14	25	26	4	12	3	3	2	2	2	2	2	3	2	F	9
55	7	3	3	2	5	0	2	9	3	5	3	6	1	3	8	4	8	0	10	0	6	3	2	2	1	1	1	1	1	1	M	9
56	8	4	7	7	14	0	1	15	6	14	22	49	4	7	18	11	23	30	84	2	11	1	1	1	1	1	1	1	1	1	M	10
57	6	4	6	10	7	0	3	8	6	7	20	12	10	5	8	12	11	28	17	7	8	2	2	2	1	2	1	1	1	1	M	9
58	5	3	5	7	11	0	NA	10	3	7	12	20	9	NA	8	6	12	9	34	4	NA	1	1	1	1	1	1	1	1	1	M	9
59	2	1	2	1	3	0	1	4	1	2	6	7	3	2	6	2	4	11	14	0	2	1	1	1	1	1	1	1	1	1	M	10
60	4	5	5	7	10	0	2	9	12	5	13	17	5	4	10	19	10	14	28	8	8	2	1	1	1	1	1	1	1	1	M	10
61	3	3	4	3	6	0	1	4	6	8	7	7	3	2	2	7	13	5	12	2	4	1	1	1	1	1	1	1	1	1	M	9
62	4	2	2	5	4	0	1	7	2	2	7	6	5	1	6	4	4	12	11	4	2	1	1	1	1	2	2	1	1	1	M	9
63	5	3	NA	6	2	0	4	7	5	NA	21	2	9	5	7	7	NA	21	4	5	7	3	2	3	3	3	3	2	2	3	F	9
64	3	3	3	3	3	0	1	3	4	3	6	4	3	1	6	8	6	10	8	1	2	1	1	1	1	1	1	1	1	1	F	10
65	5	5	1	5	6	0	1	6	6	3	11	7	3	2	6	8	4	11	9	0	3	1	1	1	1	1	1	1	1	1	F	10
66	6	3	3	4	5	0	3	9	4	6	6	10	4	3	7	8	12	10	18	0	5	2	2	2	2	2	2	2	2	2	M	9
67	6	5	4	3	7	0	3	11	5	4	11	9	9	5	10	10	7	12	18	2	9	2	2	2	2	2	2	1	1	1	M	9
68	5	1	2	5	4	0	4	13	3	3	5	6	7	6	16	6	6	7	9	2	10	3	2	2	2	3	2	2	2	2	F	9
69	6	5	1	3	8	0	5	8	6	2	9	19	10	5	11	12	4	13	30	5	8	2	1	3	2	1	2	2	3	1	F	9
70	5	2	1	1	5	0	3	14	4	2	4	9	8	4	21	8	4	6	18	0	8	2	2	2	2	2	3	1	3	2	M	8
71	6	2	6	8	6	0	2	12	3	9	14	12	3	3	13	6	15	18	14	0	6	2	2	2	2	3	3	2	2	2	M	9
72	7	4	4	10	11	0	3	10	5	7	20	25	5	6	9	10	14	19	33	4	10	2	2	2	2	2	2	2	2	2	F	9
73	4	2	1	4	7	0	1	8	2	1	9	11	3	1	11	2	1	8	15	0	2	2	1	2	1	2	2	2	2	2	M	9
74	3	4	5	6	10	0	1	3	6	6	23	16	7	5	1	11	8	40	26	8	6	1	1	1	1	1	1	1	1	1	M	10
75	5	4	5	9	9	0	1	9	7	7	27	15	7	6	5	13	9	39	20	8	8	1	1	1	1	1	1	1	1	1	F	9
76	5	5	3	4	5	0	2	8	7	6	11	7	4	4	3	12	10	19	8	0	8	1	1	1	1	1	1	1	1	1	F	10
77	8	5	4	5	7	0	6	11	7	4	18	9	20	8	16	12	8	25	12	4	14	2	2	2	2	3	3	3	2	2	M	9
78	3	4	2	3	2	0	1	3	9	2	7	5	2	2	3	13	4	8	9	0	3	1	1	1	1	1	1	1	1	1	M	9
79	4	2	2	5	5	0	0	5	4	3	10	8	3	1	4	6	6	14	14	0	2	1	1	1	1	1	1	1	1	1	M	9
80	8	6	7	11	11	0	6	14	10	11	24	42	14	11	25	20	19	33	82	20	17	3	3	3	3	3	3	3	3	3	M	9
81	5	5	4	9	5	0	2	9	6	10	10	8	12	7	4	11	20	10	10	3	13	1	1	1	1	1	2	2	2	1	F	9
82	3	3	4	1	4	0	2	4	7	4	4	5	9	5	4	14	8	1	10	11	8	2	2	1	2	2	2	1	2	2	M	9
83	5	4	5	5	5	0	2	10	9	7	7	10	4	4	9	10	12	11	14	0	5	1	2	2	1	2	2	1	1	2	M	10
84	5	3	3	5	7	0	1	10	10	8	9	10	12	6	10	14	16	10	19	6	12	1	1	1	2	2	1	1	1	2	M	9
85	5	4	5	5	8	0	4	6	11	12	8	16	9	5	4	18	19	10	19	1	8	2	2	2	2	2	2	2	2	2	F	9
86	6	2	3	4	4	0	2	11	7	10	5	8	9	5	10	6	18	6	14	7	10	1	1	1	1	1	1	1	1	1	F	9
87	8	2	4	4	6	0	3	11	2	6	5	8	11	6	8	4	11	2	11	8	11	2	2	2	2	3	3	2	3	2	F	9
88	7	6	5	1	4	0	1	11	8	13	2	6	8	4	1	16	22	2	4	7	7	1	1	1	1	1	1	1	1	1	M	10
89	5	2	4	3	6	0	4	11	6	6	6	8	11	7	8	6	11	5	14	8	14	1	1	1	2	2	2	1	1	2	F	9
90	7	7	8	7	10	0	5	13	15	15	11	12	14	7	17	28	27	12	20	6	14	2	1	2	1	1	2	1	3	1	M	9
91	5	5	3	5	5	0	2	12	7	10	7	8	7	4	12	12	17	10	14	6	8	3	3	3	3	3	3	2	2	3	F	9
92	5	8	7	5	7	0	4	10	13	11	7	15	15	9	18	17	21	9	20	4	18	1	1	1	1	2	2	1	1	1	F	9
93	1	3	1	7	8	0	2	1	4	1	9	10	3	3	2	5	1	10	10	0	2	1	1	1	1	1	1	1	1	1	M	9
94	4	2	1	1	3	0	2	4	2	1	1	5	2	2	1	1	2	0	5	0	3	1	1	1	1	1	1	1	1	1	F	9
95	3	3	3	4	4	0	4	3	7	7	6	5	2	7	2	11	10	10	7	0	7	1	1	1	1	1	1	1	1	1	M	9
96	3	4	3	6	7	0	6	5	6	6	6	8	10	7	2	9	3	3	4	0	7	1	1	1	1	1	1	1	1	1	M	10
97	4	5	4	10	7	0	1	4	6	5	18	10	6	3	2	8	7	25	16	4	4	1	1	1	1	1	1	1	1	1	M	9
98	5	4	3	8	14	0	3	7	7	7	14	33	5	6	12	10	11	19	53	0	7	2	2	2	1	2	3	2	2	2	M	9
99	4	5	3	13	10	0	10	9	13	8	34	31	13	11	11	23	13	37	59	0	16	3	3	3	3	3	3	2	3	3	F	9
100	3	4	2	4	5	0	3	5	6	3	10	7	3	4	3	12	5	10	12	12	7	1	1	1	1	1	1	1	1	1	M	9
101	3	NA	1	3	1	NA	0	4	NA	1	4	2	NA	1	2	NA	0	1	1	NA	0	1	1	1	1	1	1	1	1	1	M	10
102	1	3	2	7	7	0	2	2	3	3	11	8	5	3	4	5	6	7	11	0	2	1	1	1	2	3	3	2	2	2	F	10
103	8	6	3	5	9	0	7	18	15	8	17	20	11	8	22	25	14	16	32	4	16	2	1	1	1	3	2	1	2	2	F	9
104	4	5	4	7	10	0	3	6	9	6	15	14	6	4	0	11	6	22	17	0	8	3	3	3	3	3	3	1	3	3	M	9
105	8	3	1	7	3	0	6	20	10	4	10	8	7	7	28	14	8	7	15	2	8	2	2	2	2	1	2	2	2	1	F	9
106	6	4	5	5	5	0	4	12	8	5	8	10	9	7	11	15	8	3	17	0	8	1	1	1	1	1	2	1	1	1	M	9
107	5	4	1	2	6	0	0	9	5	1	4	6	5	3	5	8	1	4	10	4	3	1	1	2	1	2	1	1	1	2	M	10
108	8	5	3	6	11	0	6	15	6	6	17	33	11	7	14	12	10	28	54	9	14	3	3	3	3	3	3	3	3	3	F	10
109	5	2	2	6	7	0	2	8	3	2	10	17	8	3	6	4	4	13	28	5	6	2	2	2	1	2	1	1	2	1	F	10
110	6	3	4	8	8	0	6	12	8	10	19	13	10	11	6	14	17	19	23	15	21	1	2	2	1	1	2	1	1	1	M	10
111	4	2	4	4	7	0	0	7	3	4	7	11	2	5	8	6	8	12	19	4	10	1	1	2	1	1	2	2	1	1	F	10
112	4	1	3	1	1	0	2	7	1	6	2	1	6	3	6	2	10	2	2	6	4	3	3	3	3	3	3	3	3	3	M	10
113	6	2	7	8	7	0	5	10	6	12	14	14	8	7	7	8	20	21	27	5	13	3	2	3	2	2	3	2	2	2	M	10
114	7	4	5	6	10	0	1	10	7	7	11	22	4	6	5	14	12	19	38	3	12	2	2	2	1	2	2	2	2	2	M	10
115	9	5	4	8	6	0	5	17	14	12	25	28	23	20	15	26	22	44	50	13	39	3	3	3	2	3	3	3	3	3	F	10
116	6	2	3	5	13	0	3	16	10	5	33	39	8	4	18	16	10	56	63	2	8	2	2	1	1	2	1	1	3	1	F	10
117	6	4	3	8	6	0	4	12	6	5	17	13	9	7	9	8	8	21	26	2	9	2	2	2	1	2	2	2	3	2	M	9
118	7	4	6	7	9	0	4	13	9	11	12	18	12	5	8	14	16	6	16	8	8	3	3	2	3	3	3	3	3	3	F	10
119	10	5	5	7	9	0	3	14	6	7	15	33	9	10	8	10	14	16	53	2	17	3	3	3	3	3	3	3	3	3	F	10
120	9	5	3	6	14	0	6	18	6	6	15	46	13	8	15	10	12	16	56	3	16	3	3	3	3	3	3	3	3	3	F	10
121	7	3	2	7	9	0	4	13	5	5	14	15	18	8	12	7	10	8	15	2	12	3	3	3	3	3	3	3	3	3	F	10
122	7	3	4	4	2	0	0	10	6	6	5	3	4	3	7	8	7	4	3	4	6	2	3	3	3	3	3	3	3	3	M	10
123	5	3	3	5	11	0	3	11	8	7	6	25	14	6	14	11	14	8	39	0	11	3	3	3	3	3	3	3	3	3	M	8
124	4	4	NA	NA	NA	NA	NA	11	13	NA	NA	NA	NA	NA	9	24	NA	NA	NA	NA	NA	2	2	2	3	3	3	1	3	2	F	8
125	NA	NA	NA	NA	NA	NA	NA	NA	NA	NA	NA	NA	NA	NA	NA	NA	NA	NA	NA	NA	NA	3	3	3	2	2	3	2	2	3	M	8
126	NA	NA	NA	NA	NA	NA	NA	NA	NA	NA	NA	NA	NA	NA	NA	NA	NA	NA	NA	NA	NA	2	1	2	1	2	2	1	2	2	F	8
127	NA	NA	NA	NA	NA	NA	NA	NA	NA	NA	NA	NA	NA	NA	NA	NA	NA	NA	NA	NA	NA	1	1	1	1	1	1	1	1	1	F	9
128	NA	NA	NA	NA	NA	NA	NA	NA	NA	NA	NA	NA	NA	NA	NA	NA	NA	NA	NA	NA	NA	1	1	1	1	1	1	1	1	1	M	8
129	NA	NA	NA	NA	NA	NA	NA	NA	NA	NA	NA	NA	NA	NA	NA	NA	NA	NA	NA	NA	NA	3	3	2	2	2	2	3	1	2	M	8
130	NA	NA	NA	NA	NA	NA	NA	NA	NA	NA	NA	NA	NA	NA	NA	NA	NA	NA	NA	NA	NA	1	1	1	1	1	1	1	1	1	F	8
131	NA	NA	NA	NA	NA	NA	NA	NA	NA	NA	NA	NA	NA	NA	NA	NA	NA	NA	NA	NA	NA	3	3	2	2	3	3	2	3	2	F	8
132	NA	NA	NA	NA	NA	NA	NA	NA	NA	NA	NA	NA	NA	NA	NA	NA	NA	NA	NA	NA	NA	3	3	3	2	3	3	3	3	2	F	8
133	1	2	2	NA	2	0	1	1	3	2	NA	3	1	2	0	6	2	NA	5	0	1	2	2	1	1	2	1	1	2	2	M	8
134	6	2	8	5	8	0	6	9	6	12	13	12	11	7	4	5	15	19	22	4	7	3	2	3	3	2	3	3	2	3	M	8
135	3	2	NA	4	3	NA	NA	5	7	NA	7	4	NA	NA	0	6	NA	8	8	NA	NA	2	1	2	1	2	1	1	1	2	M	8
136	6	4	5	5	7	0	7	11	7	7	11	14	10	10	6	6	9	8	21	1	16	3	3	3	2	2	3	3	3	3	F	8
137	5	4	7	4	7	0	4	10	9	10	5	19	15	8	2	16	11	7	33	6	14	1	1	1	2	1	3	1	2	1	F	9
138	2	3	3	1	5	0	6	3	4	4	4	10	9	7	0	6	5	4	17	4	5	1	1	1	1	1	1	1	1	1	M	9
139	5	NA	NA	3	4	0	1	9	NA	NA	9	4	15	7	9	NA	NA	9	8	2	13	3	2	3	3	3	3	2	3	2	F	9
140	5	2	7	6	9	0	5	16	11	21	7	21	5	8	19	16	34	4	38	0	15	2	2	1	3	1	1	1	1	1	M	10
141	6	NA	3	7	5	0	3	15	NA	5	9	15	7	3	11	NA	7	13	24	6	5	3	2	3	3	2	1	1	3	3	M	10
142	5	3	6	5	6	0	3	15	11	13	11	16	8	3	16	13	20	18	14	2	5	1	1	2	1	1	1	1	1	1	M	9
143	5	4	4	6	8	0	6	10	5	6	10	21	13	8	6	8	10	10	35	4	9	3	3	3	3	3	3	3	3	3	M	9
144	5	NA	NA	2	1	0	4	9	NA	NA	4	3	6	5	6	NA	NA	3	6	0	8	2	2	1	2	2	1	1	2	2	F	9
145	4	3	3	2	5	0	4	10	6	9	6	12	5	6	6	10	17	0	17	0	11	3	3	3	3	2	2	3	3	3	F	9
146	6	1	3	5	5	0	2	9	3	6	6	7	13	5	2	2	10	9	14	5	9	3	2	2	3	2	3	3	3	3	F	9
147	1	2	2	6	5	0	6	4	5	3	11	9	11	9	0	8	4	11	14	4	16	1	1	1	1	1	1	1	1	1	M	9
148	2	1	1	6	5	0	3	2	4	2	13	6	10	9	0	7	3	8	12	0	16	1	1	1	1	1	1	1	1	1	F	9
149	6	2	4	3	7	0	5	8	6	4	3	11	10	9	7	9	7	0	15	5	11	3	3	3	3	2	2	2	3	2	M	9
150	4	4	4	4	6	0	4	11	8	9	8	7	11	6	12	16	14	12	7	2	11	1	1	1	1	1	1	1	1	1	F	9
151	2	5	1	5	9	0	1	6	6	5	16	27	11	4	10	9	8	16	43	3	6	1	1	1	1	1	1	1	1	1	F	9
152	5	NA	NA	1	7	0	3	10	NA	NA	9	10	7	8	8	NA	NA	10	18	0	12	1	1	1	1	1	1	1	1	1	F	9
153	3	4	2	2	NA	0	0	7	8	7	3	NA	6	2	9	13	14	4	NA	0	4	1	1	1	1	1	1	1	1	1	F	10
154	5	5	3	10	8	0	6	9	11	11	21	37	9	10	8	15	16	24	50	0	19	2	2	3	3	1	1	2	3	1	F	9
155	3	4	4	2	6	0	2	5	9	8	8	8	3	4	6	16	11	8	7	0	5	1	1	1	1	1	1	1	1	1	F	10
156	6	2	2	2	5	0	4	22	6	6	11	17	13	6	25	10	12	4	27	8	10	1	1	1	1	1	1	1	1	1	M	9
157	8	7	6	11	17	0	9	19	12	14	29	47	17	12	23	21	23	49	75	17	20	3	3	3	3	2	3	2	3	2	M	9
158	5	4	3	5	14	0	6	9	8	9	17	41	9	8	7	13	13	22	72	0	10	2	1	2	2	1	1	2	1	1	F	10
159	2	NA	6	5	NA	0	3	10	NA	15	18	NA	14	4	14	NA	25	26	NA	0	8	1	2	2	2	1	1	1	1	1	M	9
160	4	3	5	4	9	0	4	10	7	11	13	34	13	7	10	11	17	18	51	6	13	1	1	2	2	1	1	1	1	1	M	9
161	5	6	4	10	9	0	1	10	12	9	30	29	16	5	11	18	18	45	47	13	8	3	3	3	3	3	3	3	3	3	M	9
162	5	3	3	2	10	0	4	7	4	6	12	31	3	6	0	5	10	14	51	0	10	3	3	3	3	3	3	3	3	3	F	9
163	7	6	5	8	7	0	5	22	13	13	29	25	27	14	28	19	15	36	35	4	27	3	3	3	3	3	3	3	3	3	F	9
164	7	3	4	5	8	0	2	13	12	7	20	20	9	9	12	23	12	22	23	1	16	2	2	1	1	1	1	1	2	1	F	9
165	4	5	5	5	10	0	5	6	12	8	20	20	7	8	1	20	15	19	29	0	14	3	3	3	2	2	2	3	2	3	F	9
166	3	NA	1	5	3	0	0	4	NA	3	10	5	1	2	3	NA	4	19	8	0	4	3	2	2	2	1	1	1	2	1	M	9
167	7	5	2	6	7	0	3	12	8	5	18	11	8	4	13	10	6	19	21	0	3	1	1	1	1	1	1	1	1	1	F	10
168	7	3	3	5	7	NA	5	11	5	9	15	21	NA	6	10	5	15	15	36	NA	9	3	3	2	1	1	1	2	2	2	M	10
169	6	3	4	5	4	0	0	8	6	5	15	5	3	2	12	10	4	12	10	0	2	1	1	1	2	1	2	1	1	1	M	10
170	6	4	3	6	8	0	3	14	6	5	19	11	5	5	0	10	8	19	16	0	10	2	2	1	1	3	3	3	2	3	M	11
171	4	NA	2	4	8	0	6	7	NA	6	11	28	22	6	3	NA	8	4	37	0	5	1	1	1	1	1	1	2	1	2	F	9
172	6	2	5	5	9	0	7	15	10	20	18	22	14	10	8	7	33	16	31	0	15	3	3	3	3	3	3	3	3	3	F	10
173	5	6	6	11	9	0	9	10	9	13	30	21	7	12	6	10	19	34	37	0	18	2	1	1	1	2	2	2	2	1	M	11
174	6	3	4	9	14	0	6	15	6	7	16	49	10	6	10	6	10	20	77	0	10	1	1	1	1	3	2	1	2	2	M	10
175	9	4	8	8	10	0	9	21	16	19	32	38	12	10	19	29	37	43	70	1	15	2	1	1	2	2	2	1	1	1	F	10
176	4	2	4	6	7	0	2	7	4	7	13	8	4	3	2	6	10	23	10	12	5	1	2	1	2	3	3	2	1	3	M	11
177	4	4	3	6	3	0	4	7	7	5	16	5	10	5	2	9	10	17	10	4	5	2	1	2	1	2	2	1	1	1	F	10
178	7	NA	NA	NA	6	0	5	16	NA	NA	NA	13	9	5	12	NA	NA	NA	18	0	7	2	2	3	2	3	3	2	2	2	F	10
179	6	1	2	7	6	NA	1	7	5	6	9	13	NA	4	2	8	12	10	20	NA	6	2	2	3	2	3	3	2	2	2	F	10
180	12	4	4	11	9	0	7	21	15	22	32	20	15	10	23	24	25	34	33	0	13	2	2	1	1	3	2	3	2	2	M	10
181	3	2	3	4	3	0	6	3	3	3	5	4	3	6	4	3	3	2	4	0	8	1	1	1	2	1	1	2	1	2	F	10
182	8	4	5	4	7	0	1	21	8	7	12	16	8	5	9	13	12	10	25	0	10	3	3	3	2	3	3	3	3	3	F	11
183	5	3	2	6	4	0	3	9	4	6	11	8	4	5	5	8	8	2	14	0	10	3	2	3	2	3	3	3	3	3	M	12
184	8	3	5	8	10	0	3	15	5	10	29	34	17	6	4	7	17	37	61	0	12	2	1	1	3	3	3	1	3	1	M	11
185	4	2	2	4	7	NA	3	5	2	2	6	10	NA	4	9	4	4	4	15	NA	7	1	2	2	1	1	1	3	1	2	M	11
186	4	4	3	4	6	0	3	8	7	6	4	12	10	4	9	14	12	5	22	0	8	3	3	3	3	3	3	3	3	3	M	10
187	4	3	3	10	5	0	5	4	4	3	18	7	11	9	3	7	5	22	14	0	12	2	2	2	3	3	3	2	2	2	F	9
188	9	5	5	8	7	0	3	15	10	8	14	9	5	4	7	18	9	14	12	0	6	3	2	3	2	3	3	3	2	3	F	10
189	6	3	5	5	13	0	6	7	8	8	15	36	8	7	4	5	8	17	52	0	12	3	3	3	3	3	3	3	3	3	M	10
190	7	3	2	6	7	0	NA	11	3	3	10	15	10	NA	7	5	5	8	28	0	NA	2	2	2	2	3	3	3	2	2	F	10
191	4	4	5	4	8	0	7	10	13	8	16	17	11	8	15	23	15	29	29	0	13	1	2	2	1	1	1	3	1	2	F	10
192	2	1	3	3	11	0	3	3	3	4	7	42	2	7	1	2	3	4	63	0	4	1	1	1	1	2	1	2	1	2	M	10
193	11	3	5	7	15	0	10	27	8	10	16	55	25	11	23	12	14	7	81	0	20	3	2	3	3	2	3	2	3	3	F	10
194	3	3	1	5	1	NA	2	3	5	2	8	9	NA	3	6	8	4	8	18	NA	6	1	1	1	1	1	1	1	1	1	F	11
195	6	1	3	10	7	0	2	10	4	6	30	13	5	3	6	6	8	36	14	0	1	3	3	3	3	3	3	3	3	3	F	11
196	4	1	2	5	12	0	3	9	3	4	13	29	15	4	4	6	8	8	34	0	8	3	2	3	3	2	3	2	3	3	F	11
197	5	3	3	5	13	0	4	6	8	8	12	25	3	5	0	14	11	22	37	0	9	3	3	3	3	2	3	2	3	2	M	10
198	6	1	4	4	7	0	6	9	2	8	11	16	1	7	6	4	11	18	28	0	4	3	2	3	2	2	2	1	3	1	M	10
199	7	3	2	5	11	0	3	10	6	6	16	35	9	5	5	12	8	23	54	0	3	3	2	3	3	2	3	2	3	3	F	11
200	8	4	5	10	12	0	26	14	13	16	29	32	27	27	8	20	21	25	32	24	23	2	2	2	3	2	2	2	3	3	F	10
201	10	5	6	11	10	0	21	16	7	6	32	25	20	23	17	13	9	37	39	7	20	2	2	2	1	2	2	3	2	2	F	10
202	9	2	3	10	4	0	9	16	8	8	30	13	20	10	10	11	15	22	15	0	11	1	1	1	1	1	1	1	1	1	F	10
203	6	1	3	9	8	0	22	7	6	7	44	35	28	23	4	12	14	41	27	0	9	2	3	3	3	3	2	2	3	2	F	10
204	8	5	2	9	9	0	25	12	7	4	49	29	36	26	5	13	7	50	37	7	20	2	2	2	2	2	2	2	2	2	F	10
205	7	1	2	10	5	0	7	8	5	4	28	13	18	8	2	9	7	19	19	0	11	1	1	1	1	1	2	1	1	1	F	10
206	10	5	2	10	6	0	20	17	14	7	31	32	31	21	10	19	14	27	34	0	6	1	1	1	1	1	2	2	3	2	F	10
207	7	5	3	10	8	0	15	12	6	6	29	9	9	16	6	11	11	38	15	0	21	1	1	1	1	1	1	1	1	1	M	11
208	7	3	4	NA	8	0	6	8	6	7	NA	12	10	7	1	6	7	NA	18	1	9	2	2	2	2	2	2	2	2	2	F	10
209	7	3	NA	NA	NA	NA	NA	8	6	NA	NA	NA	NA	NA	1	6	NA	NA	NA	NA	NA	1	1	1	1	1	1	1	1	1	M	10
210	3	3	4	8	7	0	9	5	5	5	29	14	14	11	1	10	6	29	22	1	12	2	2	2	2	2	2	2	3	2	F	10
211	5	2	3	6	NA	0	3	7	4	4	9	NA	11	4	3	8	8	8	NA	1	7	1	1	1	1	1	1	1	1	1	M	10
212	5	5	8	4	10	0	25	15	8	16	22	45	20	26	4	10	26	0	68	9	28	3	2	3	2	2	3	2	2	2	F	10
213	6	2	4	9	10	0	7	10	5	5	17	17	12	8	5	10	8	25	24	0	11	1	1	1	1	1	1	1	1	1	M	10
214	7	3	6	7	9	0	4	12	5	9	13	14	17	5	6	10	17	15	22	4	10	3	3	3	3	3	3	2	2	2	F	10
215	4	1	2	4	10	0	0	11	2	4	6	14	4	1	5	4	6	4	25	0	2	1	2	1	1	1	1	1	2	1	F	10
216	6	2	5	3	4	0	3	6	3	6	8	17	7	4	4	6	11	2	31	3	6	2	2	2	1	2	2	1	1	1	M	11
217	8	4	6	7	6	0	2	17	11	19	15	11	6	4	13	18	20	12	15	0	8	2	1	1	2	2	1	1	2	2	F	10
218	5	3	6	5	10	0	1	8	8	11	25	20	4	5	5	15	18	29	25	0	9	2	2	2	2	2	2	1	1	1	F	10
219	3	1	2	4	7	0	3	7	2	4	7	14	9	4	0	4	8	2	22	5	6	1	1	1	1	1	1	1	1	1	F	10
220	7	5	5	3	6	0	1	10	7	6	9	15	8	3	11	14	10	3	28	2	6	2	2	2	1	1	1	1	1	1	M	10
221	7	1	3	2	3	0	3	9	4	4	9	7	7	4	6	8	8	11	14	2	8	2	1	3	2	2	2	2	3	2	F	10
222	6	2	4	7	9	0	5	10	5	9	23	27	8	8	3	10	11	24	38	5	16	2	2	2	2	2	2	2	2	2	F	10
223	7	4	4	9	10	0	11	15	13	16	14	25	15	12	8	21	16	4	40	0	17	3	3	3	3	3	3	3	2	3	F	11
224	6	4	5	5	6	0	3	9	8	7	7	11	6	4	7	10	9	2	8	0	8	1	1	2	1	1	2	1	1	1	M	10
225	5	2	2	7	12	0	0	13	5	4	11	20	8	1	10	10	8	8	29	0	2	2	2	2	1	2	2	1	1	1	M	10
226	5	2	9	8	9	0	3	7	8	14	14	16	10	7	1	14	19	12	27	2	11	1	1	2	1	2	2	1	1	1	F	10
227	3	1	3	5	10	0	2	3	1	8	6	18	7	3	0	2	16	6	25	1	5	2	2	1	2	2	1	1	1	1	F	10
228	5	4	3	5	10	0	3	10	6	12	8	20	9	5	0	10	12	8	29	3	8	2	1	1	1	1	2	1	1	1	F	10
229	7	4	6	4	7	0	7	12	14	15	7	13	18	8	7	20	15	7	19	2	12	2	2	2	3	2	3	1	2	1	M	11
230	6	4	6	5	12	0	6	13	9	15	8	27	15	7	4	11	14	2	40	2	11	3	3	3	3	3	3	3	3	3	M	10
